# Supplementary material for: Influence of upper and temporal transconjunctival sclerocorneal incision on marginal reflex distance after cataract surgery
Source: BMC Ophthalmol. 2016 Jul 7;16:95. doi: 10.1186/s12886-016-0286-1 (PMC4937608; doi:10.1186/s12886-016-0286-1)
Supplement: Additional file 1: — Preoperative and postoperative MRD1 values, and preoperative distance between medial and lateral canthi. (XLSX 13 kb) [file 12886_2016_286_MOESM1_ESM.xlsx]

## Sheet: Dataset
SUBID	OD	OS	pre-op MRD_OD	pre-op MRD_OS	post-op MRD_OD	post-op MRD_OS	pre-op DMLC_OD	pre-op DMLC_OS
1	upper	temporal	1.8698	2.1082	1.2167	1.4068	23.418	22.869
2	temporal	upper	1.25	1.927	1.4349	2.0626	25.319	24.331
3	upper	temporal	2.7833	2.5011	2.7482	3.0673	29.204	27.081
4	upper	temporal	2.593	2.2633	3.2003	0.9815	22.41	22.436
5	temporal	upper	2.5049	1.7096	2.0189	1.428	25.537	23.538
6	temporal	upper	3.5267	3.2554	5.2308	4.9526	24.459	22.995
7	upper	temporal	3.5246	2.213	3.8322	2.7075	26.598	24.62
8	temporal	upper	1.7366	0.2994	2.3968	0.9688	22.023	21.66
9	temporal	upper	.	.	.	.	24.294	20.788
10	temporal	upper	3.2142	3.1718	3.3044	3.3515	24.442	23.136
11	temporal	upper	3.1609	2.5677	1.1634	0.5115	25.011	23.718
12	upper	temporal	1.6079	1.0643	1.4521	0.9982	22.959	20.91
13	temporal	upper	2.2701	2.437	3.508	3.5885	24.958	25.4
14	temporal	upper	1.5506	1.3286	0.7287	0.5278	26.022	24.854
15	upper	temporal	.	.	.	.	25.466	23.102
16	upper	temporal	1.9393	2.445	1.2035	1.9909	26.237	23.813
17	temporal	upper	1.5266	2.249	2.4885	2.49	25.448	26.438
18	upper	temporal	.	.	.	.	20.969	23.496
19	temporal	upper	2.2065	2.7266	1.6094	2.337	27.623	28.463
20	upper	temporal	2.188	1.8304	1.1578	1.3507	22.869	23.063
21	upper	temporal	1.0723	1.7587	1.59	1.5062	23.849	22.119
22	upper	temporal	.	.	.	.	23.47	25.577
23	upper	temporal	0.8496	2.5769	0.2207	1.5582	24.264	22.525
24	temporal	upper	1.1063	1.9547	0.4091	1.409	25.104	22.786
25	upper	temporal	.	.	.	.	.	.
26	upper	temporal	0.9171	1.5132	1.9295	0.9126	26.101	25.346
27	temporal	upper	0.4342	0.8686	0.4517	1.1291	21.53	23.032
28	upper	temporal	2.205	2.6671	2.4138	3.295	24.628	24.687
29	upper	temporal	1.2043	1.3423	0.7622	1.2106	25.152	23.814
30	temporal	upper	2.8917	2.1285	1.9328	1.3862	25.194	23.207
31	upper	temporal	1.7264	0.7913	2.8335	2.7655	23.958	24.893
32	temporal	upper	3.4611	3.0767	2.3005	2.2169	25.588	25.575
33	upper	temporal	.	.	.	.	.	.
34	upper	temporal	2.2947	2.6839	1.6285	3.0612	24.701	21.423
35	temporal	upper	.	.	.	.	24.217	23.806
36	temporal	upper	3.9841	4.5204	3.8191	3.0035	23.458	23.217
37	upper	temporal	.	.	.	.	22.408	23.266
38	upper	temporal	.	.	.	.	20.433	21.234
39	temporal	upper	1.9496	1.7797	1.0743	1.5701	25.029	24.142
40	temporal	upper	2.4655	3.2874	1.1415	2.673	26.501	25.024
41	temporal	upper	3.111	3.4166	1.4621	1.6508	26.529	26.224
42	temporal	upper	.	.	.	.	25.869	24.492
43	temporal	upper	4.0755	4.1176	2.5385	2.4365	25.378	25.123
44	upper	temporal	2.4081	3.0204	2.0811	2.6244	26.188	23.93
DMLC: distance between medial and lateral canthi

## Sheet: Arguments of dataset
Argument	Description	Note
SUBID	Variable identifying each subject
OD	Incision for oculus dexter	Upper or temporal
OS	Incision for oculus sinister	Upper or temporal
pre-op MRD_OD	Preoperative MRD1 value (mm) in OD	MRD1: marginal reflex distance 1
pre-op MRD_OS	Preoperative MRD1 value (mm) in OS
post-op MRD_OD	Postoperative MRD1 value (mm) in OD
post-op MRD_OS	Postoperative MRD1 value (mm) in OS
pre-op DMLC_OD	Preoperative DMLC value (mm) in OD	DMLC: distance between medial and lateral canthi
pre-op DMLC_OS	Preoperative DMLC value (mm) in OS
"." is denoted as a missing value.
